# Supplementary material for: Eucalypt leaf litter impairs growth and development of amphibian larvae, inhibits their antipredator responses and alters their physiology
Source: Conserv Physiol. 2018 Dec 10;6(1):coy066. doi: 10.1093/conphys/coy066 (PMC6287674; doi:10.1093/conphys/coy066)
Supplement: Supplementary Data [file coy066_appendixb.xlsx]

## Sheet: Sheet1
Loading values	PC1	PC2	PC3	PC4
CAT	-0.545056	0.224843	0.805843	0.0545557
GR	0.646622	0.280446	0.31612	0.635058
GPx	0.25381	0.762734	-0.000873176	-0.594826
SOD	0.469441	-0.537618	0.500684	-0.489804
Importance of components	PC1	PC2	PC3	PC4
Standard deviatio	1.2753	1.1475	0.8317	0.60439
Proportion of Variance	0.4066	0.3292	0.1729	0.09132
Cumulative Proportion	0.4066	0.7358	0.9087	1
